# Supplementary material for: Learning zero-cost portfolio selection with pattern matching
Source: PLoS One. 2018 Sep 25;13(9):e0202788. doi: 10.1371/journal.pone.0202788 (PMC6155486; doi:10.1371/journal.pone.0202788)
Supplement: S1 Appendix — This is discussed in the An Online-Learning Algorithm for Portfolio Selection section. (TEX) [file pone.0202788.s001.tex]

\begin{algorithm}[H]
\begin{algorithmic}
\Require {\\ \begin{enumerate} 
\item updated expert-controls $\ve H_{n,t+1}$
\item current feature realisation $\ve x_t$ 
\item current portfolio controls $\ve b_{t}$
\item current expert-controls $\ve H_{n,t}$
\item past expert-wealth $S_{n,t-1}$
\item past portfolio wealth $S_{t-1}$
\end{enumerate}}
\For {$t$-state} 
\State{Step 1: The portfolio wealth is updated}
\State $S_t = S_{t-1} ( \ve b_t (\ve x_t^{_T}-1) +1)$
\State{Step 2: The expert wealth is updated} 
\State $S_{n,t} = S_{n,t-1} (\ve H_{n,t} (\ve x_t^{_T} -1) +1)$
\State{Step 3: The expert mixture is updated for rule $g$}
 \State $q_{n,t+1} = g(q_{n,t},S_{n,t})$
\State{Step 4: The expert mixtures are re-normalised}
\State $ q_{n,t+1} = \begin{cases} \sum_n q_{n,t+1}=1,~q_{n,t+1} \ge 0 \\
\sum_{n} |q_{n,t+1}| = 1, \sum_n q_{n,t+1}=0.\end{cases}$
\State{Step 5: The portfolio controls are updated}
\State {$\ve b_{t+1} = \sum_{n} q_{n,t+1} \ve H_{n,t+1}$}
\State{Leverage corrections}
\If{ ($\nu = \sum_{m} |b_{m,t}|) \neq 1$}
\State{renormalise controls}
\State{$\ve b_{n,t+1} = \frac{1}{\nu} \ve b _{n,t+1}$}
\State{renormalise mixtures}
\State{$q_{n,t+1} = \frac{1}{\nu} q_{n,t+1}$}
\EndIf
\EndFor
\State \Return{($\ve b_{t+1}$,$S_{n,t}$,$S_t$,$q_{n,t+1}$)}
\end{algorithmic} \caption{Online-Learning Algorithm (OLA)}
\label{alg:OLA}
\end{algorithm}
