# Supplementary material for: Learning zero-cost portfolio selection with pattern matching
Source: PLoS One. 2018 Sep 25;13(9):e0202788. doi: 10.1371/journal.pone.0202788 (PMC6155486; doi:10.1371/journal.pone.0202788)
Supplement: S2 Appendix — This is discussed in the Expert Generating Algorithms from Patterns section and the Pattern-Matching section and uses the matching algorithm described below in S3 Appendix. This algorithm iteratively presents segments of data to the find best matches with past data. (TEX) [file pone.0202788.s002.tex]

\begin{algorithm}[H]
\begin{algorithmic}
\Require {\\ \begin{enumerate} \item features $\ve x_t$ \item $n$-expert parameters $k$, $\ell$, $s(n)$, $\tau$ \item partitions $\{ p_{\ell} \}$ \end{enumerate}}
\For {$n$-experts} 
\State{$\ve H_{n,t+1}$}{=\Call{Matching}{$\tau$,$\{ p_{\ell} \}$,$\{ \ve x_{t-k}^{t} \}_{s(n)}$,$\{ \ve x_t \}_{(p_{\ell},s(n))}$}}
\EndFor{ experts}\\
\Return{$\ve H_{t+1}$}
\end{algorithmic} \caption{PATTERN-MATCHING Algorithm (PMA)}
\label{alg:PMA}
\end{algorithm}
