# Supplementary material for: Learning zero-cost portfolio selection with pattern matching
Source: PLoS One. 2018 Sep 25;13(9):e0202788. doi: 10.1371/journal.pone.0202788 (PMC6155486; doi:10.1371/journal.pone.0202788)
Supplement: S3 Appendix — This is discussed in the Expert Generating Algorithms from Patterns section and the Pattern-Matching section and is used in the pattern-matching algorithm described above in S2 Appendix. This algorithm finds the best match for a particular segment of data. (TEX) [file pone.0202788.s003.tex]

\begin{algorithm}[H]
\begin{algorithmic}
\Require {\\ \begin{enumerate} \item look-ahead-rule $\tau$ \item partition $\{ p_{\ell} \}$ \item $k$-tuple $\{ \ve x_{t-k}^{t} \}_{s(n)}$ \item data partition $\{ \ve x_t \}_{(p_{\ell},s(n))}$  \end{enumerate}}
\For {$t$-state}
\For{ $p_{\ell} \in \{ p_{\ell} \}$}
	\For{$j$-states $\in p_{\ell} $}
		\State{find a test-tuple}
		\State{$\ve s_{t(j)-k}^{t(j)} =  \{ \ve x_{t(j)-k}^{t(j)} \}_{(p_{\ell},s(n))}$}
		\State{find distance to $k$-tuple}
		\State{$\ve \epsilon_{k,j} =\{ \ve x_{t-k}^{k} \}_{s(n)} - \ve s_{t(j)-k}^{t(j)}$}
		\If {k=1} 		
			\State{compute the 2-norm for vector $\ve \epsilon_{1,j}$}
			\State{$\epsilon_j = \sum_{m \in \text{objects}} \sqrt{ \epsilon_{m 1,j}2} = \sqrt {{\ve \epsilon}_{1,j} {\ve \epsilon}_{1,j}^{_T}}$}
			\State{distance measure of dim(objects)}
			\State{$\{ \ve \epsilon_j \} _{p_{\ell}} \leftarrow \epsilon_{m,j} = \epsilon_j \forall m$}
		\Else
			\State{column-wise 2-norms for matrix $\ve \epsilon_{j,k}$}
			\State{$\{ \ve \epsilon_{j} \}_{p_{\ell}} \leftarrow \epsilon_{m,j} = \sum_{k'=1}^k \sqrt{\epsilon_{m k',j}^2}$}
		\EndIf 
	\EndFor{ states}
	\If {dim$( \{ p_{\ell} \})=1$}
	\State{Switch NN algorithm partition choice \cite{GUW2008}}
	\State{$\hat{\ell} = P(\ell,t)$}
	\State{Find $\hat{\ell}$ matching-times in a single partition}
	\State{$\ve j_{\ell} = \min \limits_{j \forall \dim(j)=\ell} \{ \ve \epsilon_{j}\} $}
	\Else
	\State{Find the best match in each of the $\ell$ partitions}
	\State{$\ve j_{\ell} = \min \limits_{j \forall p_{\ell} \in \{ p_{\ell} \}} \{ \ve \epsilon_{j} \}_{p_{\ell}}$}
	\EndIf
	\EndFor{ partitions}
	\State{update the look-ahead-rule}
	\State{$j_n = j_{\ell} + \tau$}
	\State{Update the expert-tuple}
\State{$\ve x_{n,t} = \{ \ve x_1^t\}_{t \in j_n}$}
\State{Update the mean and covariance}
\State{$\ve \mu=\ve \mu(\ve x_{n,t}-1)$}
\State{$\Sigma=\Sigma(\ve x_{n,t}-1)$}
\State{Update the expert-controls}
\State{$\ve H_{n,t+1}=\ve H_{n,t+1} (\gamma,\ve \mu, \Sigma)$}
\EndFor{ t-state} \\
\Return{$\ve H_{n,t+1}$}
\end{algorithmic} \caption{MATCHING Algorithm (MTA)}
\label{alg:MTA}
\end{algorithm}
