# Supplementary material for: Learning zero-cost portfolio selection with pattern matching
Source: PLoS One. 2018 Sep 25;13(9):e0202788. doi: 10.1371/journal.pone.0202788 (PMC6155486; doi:10.1371/journal.pone.0202788)
Supplement: S4 Appendix — (TEX) [file pone.0202788.s004.tex]

\begin{center}
\begin{tabular}{ | p{6cm} |p{1.1cm} |p{1.1cm} |}
\hline
 Name & NYSE & NYSE Merged \\
\hline
3M Company & \checkmark & \checkmark \\
Alcoa & \checkmark & \checkmark \\
Altria Group & \checkmark & \checkmark \\
Arco & \checkmark &  \\
Coca Cola & \checkmark & \checkmark \\
Commercial Metals & \checkmark & \checkmark \\
Dow Chemical Company & \checkmark & \checkmark \\
DuPont & \checkmark & \checkmark \\
Eastman Kodak & \checkmark & \checkmark \\
Espey & \checkmark &   \\
Exxon Mobil & \checkmark &  \\
Fischback & \checkmark &  \\
Ford Motor Company & \checkmark & \checkmark \\
Fortune Brands & \checkmark & \checkmark \\
General Electric & \checkmark & \checkmark \\
General Motors & \checkmark & \checkmark \\
Gran Tierra Energy Inc. & \checkmark &  \\
Gulf Oill & \checkmark &  \\
Hewlett-Packard & \checkmark & \checkmark \\
IBM & \checkmark & \checkmark \\
Ingersoll-Rand Plc & \checkmark & \checkmark \\
Iroquois Ltd. & \checkmark &  \\
Johnson \& Johnson & \checkmark & \checkmark \\
Kimberly-Clark Corp & \checkmark & \checkmark \\
Lukens & \checkmark &  \\
Mei Corp. & \checkmark &  \\
Merck \& Company & \checkmark & \checkmark \\
Mobil & \checkmark &  \\
Kin Ark Corp. & \checkmark & \checkmark \\
Pillsbury & \checkmark &  \\
Procter \& Gamble & \checkmark & \checkmark \\
Schlumberger N.V. & \checkmark & \checkmark \\
Sears & \checkmark &  \\
Sherwin-Williams & \checkmark & \checkmark \\
Texaco & \checkmark &  \\
Wyeth & \checkmark & \checkmark \\

\hline
\end{tabular}
\end{center}
